# Supplementary material for: Prevalence and Characterization of PVL-Positive Staphylococcus aureus Isolated from Raw Cow’s Milk
Source: Toxins (Basel). 2022 Jan 25;14(2):97. doi: 10.3390/toxins14020097 (PMC8876356; doi:10.3390/toxins14020097)
Supplement: Supplementary file 1 [file toxins-14-00097-s001.zip]

Archive with 1 entries (1 files):
- toxins-1541937-supplementary.pdf
